# Supplementary material for: Genetic ablation of ataxin-2 increases several global translation factors in their transcript abundance but decreases translation rate
Source: Neurogenetics. 2015 Feb 27;16(3):181–92. doi: 10.1007/s10048-015-0441-5 (PMC4475250; doi:10.1007/s10048-015-0441-5)
Supplement: Supplementary file 1 — Transcriptome profiling by oligonucleotide microarray chips. Significant upregulations of non-anonymous genes with consistency between liver and cerebellum at ages 6 and 24 weeks are shown (each of 4 KO versus 4 WT), ordered first by pathways and then alphabetically. The columns from the left represent the pathways, the oligonucleotide ID on Affymetrix chips, the Gene Name, the Gene Symbol (bold letters for ATXN2 interactor/competitor proteins), the results from F-test statistics with F-values, nominal P-values, adjusted P-values (after correction for multiple testing, with grey highlighting of particularly significant results beyond E-10), the M-values (log2 fold changes) for 6-week-old liver (6L) and cerebellum (6C) as well as 24-week-old liver (24L) and cerebellum (24C) (highlighting in grey for changes >2-fold, i.e. log2 >1), followed by a value for the average expression level observed for each gene, and finally functional comments by the authors. (XLSX 26 kb) [file 10048_2015_441_MOESM1_ESM.xlsx]

## Sheet: Sheet1
Pathway				F-test			M-Values KO vs WT					Comments
	ID	Gene Title	Gene Symbol	F	P.Value	adj.P.Val	6L	6C	24L	24C	AveExpr
RNA Translation / Processing
	1424080_at	decapping enzyme, scavenger	Dcps	15.0926	2.00891e-12	2.73398e-11	0.30092	0.811422	0.405394	0.261754	7.67301	mRNA decay pathway
	1419130_at	deaminase domain containing 1	Deadc1/Adat2	12.4983	7.26106e-11	7.75286e-10	2.2796	2.32349	1.36582	1.01346	7.20172	participates in deamination of adenosine-34 to inosine in many tRNAs
	1437904_at	developmentally regulated RNA binding protein 1	Drbp1/Rbm45	14.6205	3.74346e-12	4.87396e-11	2.32673	2.56572	2.49916	1.72803	7.66247	RNA binding protein with RRM-domain, which accumulates in aggregates in ALS and FTLD with TDP-43 inclusions (Collins-M et al 2012 Acta Neuropathol)
	1417364_at	eukaryotic translation elongation factor 1 gamma	Eef1g	11.527	3.12071e-10	3.00293e-09	0.108629	0.218908	0.195822	0.299972	11.7955	ribosomal translation
	1448819_at	eukaryotic translation initiation factor 2, subunit 2 (beta)	Eif2s2	45.3978	2.12234e-23	2.56622e-21	0.288515	0.676352	0.387485	0.478254	8.09406	ribosomal translation
	1455168_a_at	guanine nucleotide binding protein (G protein), beta polypeptide 2 like 1	Gnb2l1	33.3946	4.53715e-20	2.6925e-18	0.133212	0.133154	0.199456	0.227364	11.7985	RACK1 protein in the 40S ribosomal subunit
	1429509_at	LSM12 homolog (S. cerevisiae)	Lsm12	11.0442	6.61379e-10	6.03701e-09	2.46962	1.70996	1.1614	1.03958	6.80111	Lsm12 and the ATXN2-ortholog Pbp1 interact at stress granules (Swisher-KD and Parker-R 2010 PLoS ONE),
	1427998_at	LSM12 homolog (S. cerevisiae)	Lsm12	7.90208	1.43258e-07	8.90325e-07	1.17059	1.27344	0.796703	0.665492	7.8182	plays a role in mRNA degradation or tRNA splicing (Albrecht-M and Lengauer-T 2004 FEBS Lett)
	1423210_a_at	nucleolar protein family A, member 3	Nola3/Nop10	17.8979	6.32996e-14	1.11215e-12	0.334048	0.219594	0.142922	0.314712	11.4591	ribosomal biogenesis factor
	1423211_at	nucleolar protein family A, member 3	Nola3/Nop10	17.624	8.72337e-14	1.49917e-12	0.236576	0.433986	0.245549	0.23554	10.1733
	1425521_at	polyadenylate binding protein-interacting protein 1	Paip1	14.3755	5.19681e-12	6.61721e-11	3.89678	3.43957	3.12305	1.506	5.35381	stimulates translation initiation via association with PABPC1, EIF4G, EIF3 (Martineau-Y et al 2008 Mol Cell Biol; Martineau-Y et al 2014 Mol Cell Biol)
	1441955_s_at	polyadenylate binding protein-interacting protein 1	Paip1	12.3895	8.51993e-11	8.95288e-10	2.82529	2.39299	2.54868	1.49451	5.09699
	1442148_at	PC4 and SFRS1 interacting protein 1	Psip1	7.88168	1.48808e-07	9.22272e-07	0.690113	0.642801	0.2949	0.420154	9.23073	isoform 2 involved in pre-mRNA splicing
	1415942_at	ribosomal protein 10	Rpl10	7.24391	4.99468e-07	2.83638e-06	0.113828	0.161007	0.287552	0.188915	12.7502	ribosomal translation
	1450150_a_at	ribosomal protein L13	Rpl13	7.7222	2.00607e-07	1.21689e-06	0.127137	0.128069	0.32913	0.199412	12.2827	ribosomal translation
	1438626_x_at	ribosomal protein L14	Rpl14	5.41616	2.07337e-05	8.75982e-05	0.2252	0.273088	0.190854	0.403703	11.9191	ribosomal translation
	1450372_a_at	ribosomal protein L18	Rpl18	8.45017	5.2428e-08	3.50305e-07	0.181989	0.283439	0.267473	0.217562	11.8016	ribosomal translation
	1415701_x_at	ribosomal protein L23	Rpl23	6.23988	3.68418e-06	1.79944e-05	0.167669	0.160204	0.214072	0.252153	12.8328	ribosomal translation
	1460680_a_at	ribosomal protein L23	Rpl23	5.26103	2.89702e-05	0.000118649	0.169597	0.15843	0.200118	0.261891	12.6005	ribosomal translation
	1448846_a_at	ribosomal protein L29	Rpl29	6.90332	9.71174e-07	5.24939e-06	0.199539	0.321682	0.297517	0.214004	11.4783	ribosomal translation
	1436046_x_at	ribosomal protein L29	Rpl29	7.32335	4.2851e-07	2.46539e-06	0.204504	0.363482	0.278254	0.255733	11.3022	ribosomal translation
	1455348_x_at	ribosomal protein L29	Rpl29	5.06241	4.46463e-05	0.000176167	0.23197	0.308133	0.241306	0.166097	12.0959	ribosomal translation
	1422623_x_at	ribosomal protein L41	Rpl41	17.766	7.38392e-14	1.28446e-12	0.161994	0.12185	0.286022	0.150368	12.9834	ribosomal translation
	1416546_a_at	ribosomal protein L6	Rpl6	11.571	2.91698e-10	2.81891e-09	0.20186	0.110652	0.24709	0.280793	11.9456	ribosomal translation
	1417762_a_at	ribosomal protein L8	Rpl8	6.63248	1.66347e-06	8.63043e-06	0.157295	0.134796	0.167394	0.205363	12.2221	ribosomal translation
	1459657_s_at	RNA polymerase 1-3	Rpo1-3	30.0722	5.65165e-19	2.68028e-17	0.239795	0.269835	0.226653	0.223861	8.40251
	1447320_x_at	RNA polymerase 1-3	Rpo1-3	17.137	1.55631e-13	2.56828e-12	0.237468	0.18709	0.226121	0.17241	10.0108
	1456497_x_at	ribosomal protein S10	Rps10	13.6856	1.33446e-11	1.59474e-10	0.18971	0.144554	0.230504	0.171733	12.183	ribosomal translation
	1416453_x_at	ribosomal protein S12	Rps12	16.6623	2.76598e-13	4.34059e-12	0.174931	0.134851	0.225634	0.180364	11.3635	ribosomal translation
	1416089_at	ribosomal protein S15	Rps15	14.7453	3.17138e-12	4.18714e-11	0.110386	0.172797	0.210977	0.140807	12.5166	ribosomal translation
	1416088_a_at	ribosomal protein S15	Rps15	12.4465	7.83405e-11	8.29788e-10	0.205664	0.23984	0.245883	0.193762	12.4698	ribosomal translation
	1416404_s_at	ribosomal protein S16	Rps16	9.71083	5.80795e-09	4.56986e-08	0.140352	0.183827	0.171956	0.228947	12.3488	ribosomal translation
	1448739_x_at	ribosomal protein S18	Rps18	18.4185	3.47199e-14	6.35254e-13	0.239535	0.191611	0.309449	0.192018	12.3278	ribosomal translation
	1435712_a_at	ribosomal protein S18	Rps18	14.9722	2.35168e-12	3.16796e-11	0.180639	0.164737	0.293872	0.21571	12.0822	ribosomal translation
	1422156_a_at	ribosomal protein S2	Rps2	9.19955	1.39219e-08	1.03051e-07	0.213774	0.25252	0.330879	0.116831	12.8374	ribosomal translation
	1431765_a_at	ribosomal protein S2	Rps2	7.94445	1.32401e-07	8.27145e-07	0.246255	0.235857	0.357543	0.172208	12.5575	ribosomal translation
	1415876_a_at	ribosomal protein S26	Rps26	6.79747	1.19731e-06	6.36791e-06	0.303884	0.171768	0.263904	0.230031	12.0697	ribosomal translation
	1448245_at	ribosomal protein SA	Rpsa	13.9433	9.35097e-12	1.14168e-10	0.17607	0.315163	0.22052	0.365767	12.3739	ribosomal translation
	1447808_s_at	solute carrier family 15 (H+/peptide transporter), member 2	Slc15a2	9.3105	1.14928e-08	8.63318e-08	0.718922	1.06029	0.485386	0.727484	6.63721
	1424730_a_at	solute carrier family 15 (H+/peptide transporter), member 2	Slc15a2	8.46037	5.14713e-08	3.44373e-07	0.505766	0.792515	0.473146	0.693909	6.69257
ER Secretion
	1417205_at	KDEL (Lys-Asp-Glu-Leu) endoplasmic reticulum protein retention receptor 2	Kdelr2	12.5549	6.68302e-11	7.185e-10	0.569864	0.503748	1.00788	0.860751	7.1591	retention of luminal endoplasmic reticulum proteins
	1415679_at	presenilin enhancer 2 homolog (C. elegans)	Psenen	7.55383	2.7579e-07	1.63427e-06	0.128538	0.195162	0.227391	0.162937	10.8426
	1417764_at	signal sequence receptor, alpha	Ssr1	9.66558	6.26909e-09	4.90957e-08	0.703572	1.55434	0.625277	0.574623	8.72592	endoplasmic reticulum translocase apparatus component
	1418624_at	Y box protein 1	Ybx1	11.9798	1.56804e-10	1.57963e-09	0.154613	0.139442	0.340566	0.214364	10.6325
Lipid metabolism
	1419276_at	ectonucleotide pyrophosphatase/phosphodiesterase 1	Enpp1	9.33907	1.09411e-08	8.24581e-08	0.399554	0.384477	0.411732	0.622626	6.06607	regulates availability of nucleotide sugars in endoplasmic reticulum, mutations associated with insulin resistance
	1450779_at	fatty acid binding protein 7, brain	Fabp7	21.9861	7.59256e-16	1.91196e-14	1.1587	0.564332	0.978963	0.671077	9.43774
	1419399_at	microsomal triglyceride transfer protein	Mttp	10.8485	9.01464e-10	8.03497e-09	0.431069	0.673985	0.680367	0.362491	7.68765	required for the secretion of plasma apolipoproteins
	1419400_at	microsomal triglyceride transfer protein	Mttp	9.16713	1.47276e-08	1.08286e-07	0.353823	0.470562	0.47309	0.544111	7.93509
	1416424_at	mannose-6-phosphate receptor binding protein 1	M6prbp1/Plin3	9.97431	3.7355e-09	3.02849e-08	0.229869	0.581448	0.325017	0.402344	8.13959	apolipoprotein-like activity, role in biogenesis of lipid droplets (Bulankina-AV et al 2009 J Cell Biol), in accordance with hepatosteatosis phenotype of the Atxn2-KO mice
	1416410_at	platelet-activating factor acetylhydrolase, isoform 1b, alpha1 subunit	Pafah1b3	33.304	4.84675e-20	2.85743e-18	0.280833	0.669139	0.340722	0.393786	7.92422
	1429862_at	phospholipase A2, group IVE	Pla2g4e	26.1352	1.52066e-17	5.4345e-16	1.67878	2.21817	1.7342	1.02792	6.65904
Growth / Adhesion
	1459253_at	Arrestin domain containing 3	Arrdc3	12.4025	8.35925e-11	8.80454e-10	2.61499	3.44216	2.15292	1.22265	5.81672
	1425455_a_at	churchill domain containing 1	Churc1	27.4755	4.75835e-18	1.87757e-16	0.283082	0.471426	0.300359	0.223694	9.96842
	1415910_s_at	cytokine induced apoptosis inhibitor 1	Ciapin1	9.63181	6.63786e-09	5.175e-08	0.248174	0.332652	0.173841	0.281553	9.19395
	1415710_at	COX18 cytochrome c oxidase assembly homolog (S. cerevisiae)	Cox18	16.7251	2.56171e-13	4.04678e-12	0.560454	0.686339	0.446697	0.440108	8.43657
	1445540_at	Dynamin 3	Dnm3	8.36563	6.10985e-08	4.03515e-07	0.537797	0.332951	0.998292	0.410658	4.34437
	1426704_at	cyclin G associated kinase	Gak	5.31447	2.58086e-05	0.000106935	0.665712	0.59916	0.583541	0.559996	4.62452
	1460258_at	leukocyte cell derived chemotaxin 1	Lect1	9.10098	1.65237e-08	1.2053e-07	0.541381	0.459073	0.5561	0.467805	6.44214
	1455663_at	olfactomedin-like 1	Olfml1	7.06099	7.12704e-07	3.93821e-06	0.607407	0.761217	0.825999	0.45146	7.6617
	1418506_a_at	peroxiredoxin 2	Prdx2	25.0878	3.89393e-17	1.29038e-15	0.274983	0.308484	0.197319	0.16323	11.5311
	1428259_at	peroxidasin homolog (Drosophila)	Pxdn	12.3377	9.19735e-11	9.59763e-10	0.603132	0.571542	0.786007	0.450675	6.79356
	1459318_at	semaphorin 6D	Sema6d	12.0739	1.36152e-10	1.38802e-09	0.850417	0.537236	0.778269	0.294562	4.61083
	1432269_a_at	SH3-domain kinase binding protein 1	Sh3kbp1	3.17297	0.00340014	0.00844575	0.395344	0.370601	0.33763	0.323769	5.50592	CIN85, a protein interactor of ATXN2 in the receptor endocytosis machinery (Nonis-D et al 2008 Cell Signal)
	1425845_a_at	soc-2 (suppressor of clear) homolog (C. elegans)	Shoc2	5.00329	5.08278e-05	0.000197978	0.433855	0.728224	0.737491	0.454612	7.27909
	1459350_at	Suppressor of cytokine signaling 6	Socs6	6.04536	5.49994e-06	2.60204e-05	0.378438	0.396012	0.61324	0.318753	4.07838	cytokine-induced STAT inhibitor, regulates KIT degradation
	1453386_at	tumor suppressor candidate 1	Tusc1	4.25567	0.000271342	0.000897856	0.28398	0.51392	0.293462	0.328644	7.28292
	1416119_at	thioredoxin 1	Txn1	6.18177	4.15074e-06	2.00517e-05	0.173809	0.15187	0.161182	0.124125	11.5418
Cytoskeletal dynamics
	1420862_at	dynactin 4	Dctn4	9.40664	9.74231e-09	7.39576e-08	0.28522	0.483363	0.514008	0.315463	7.89345
	1420861_at	dynactin 4	Dctn4	4.62991	0.000116379	0.000419266	0.240459	0.444119	0.247574	0.259553	8.8466
	1423438_at	kaptin	Kptn	13.0313	3.35509e-11	3.76781e-10	0.289732	0.60019	0.298818	0.196134	7.60571
	1437185_s_at	thymosin, beta 10	Tmsb10	19.9605	6.26769e-15	1.32651e-13	0.199519	0.173485	0.228428	0.168484	12.2331
Others
	1427371_at	ATP-binding cassette, sub-family A (ABC1), member 8a	Abca8a	5.15147	3.67542e-05	0.000147491	0.584236	0.483899	0.425051	0.333406	8.86681
	1418846_at	adaptor-related protein complex AP-4, mu 1	Ap4m1	12.5832	6.4126e-11	6.91405e-10	0.545472	0.792598	0.561303	0.363594	5.8058
	1428571_at	procollagen, type IX, alpha 1	Col9a1	6.06308	5.30185e-06	2.51409e-05	0.501874	0.43444	0.293124	0.343381	4.72587
	1451447_at	CUE domain containing 1	Cuedc1	7.26595	4.78646e-07	2.73189e-06	1.23826	1.71566	0.806004	0.727511	6.53429
	1424303_at	DEP domain containing 7	Depdc7	15.3512	1.43607e-12	2.0015e-11	0.324682	0.604075	0.704751	0.462245	6.30154
	1420549_at	guanylate nucleotide binding protein 1	Gbp1	6.21102	3.9087e-06	1.89903e-05	0.64592	0.919028	0.67674	1.21829	4.72022
	1425050_at	isochorismatase domain containing 1	Isoc1	27.1262	6.41302e-18	2.4742e-16	1.33868	1.69924	1.41854	1.18174	8.41159
	1435017_at	melanoma nuclear protein 13	Mel13/Cisd3	9.26136	1.25097e-08	9.34724e-08	0.184225	0.342746	0.309925	0.169156	9.84717
	1452110_at	5-methyltetrahydrofolate-homocysteine methyltransferase reductase	Mtrr	9.17722	1.44719e-08	1.06658e-07	0.70845	1.25229	0.424024	0.522145	7.18324
	1421907_at	peroxisome proliferator activated receptor binding protein	Pparbp/Med1	20.4009	3.91101e-15	8.5793e-14	0.325872	1.16665	0.352686	0.312087	7.98437
	1451692_at	transmembrane and coiled-coil domains 6	Tmco6	14.1572	6.98178e-12	8.69609e-11	0.431785	0.627205	0.660103	0.414177	6.63602
	1424454_at	transmembrane protein 87A	Tmem87a	24.5037	6.66492e-17	2.09474e-15	2.62815	2.93434	2.37746	1.30445	6.90848
